# Supplementary material for: Amphiphilic and Perfluorinated Poly(3-Hydroxyalkanoate) Nanocapsules for 19F Magnetic Resonance Imaging
Source: Bioengineering (Basel). 2021 Sep 9;8(9):121. doi: 10.3390/bioengineering8090121 (PMC8466264; doi:10.3390/bioengineering8090121)
Supplement: Supplementary file 1 [file bioengineering-08-00121-s001.zip]

Archive with 1 entries (1 files):
- bioengineering-1292453-supplementary.pdf
